# Supplementary material for: Primary Radiotherapy Versus Surgery in Early-Stage Endometrial Cancer Among High-Risk Surgical Patients: A Retrospective Comparative Study
Source: Cancers (Basel). 2026 Jun 5;18(11):1858. doi: 10.3390/cancers18111858 (PMC13256908; doi:10.3390/cancers18111858)
Supplement: Supplementary file 1 [file cancers-18-01858-s001.zip]

Archive with 1 entries (1 files):
- cancers-4329384-supplementary.pdf
